# Supplementary material for: High-intensity interval training remodels the proteome and acetylome of human skeletal muscle
Source: eLife. 2022 May 31;11:e69802. doi: 10.7554/eLife.69802 (PMC9154743; doi:10.7554/eLife.69802)
Supplement: Figure 5—figure supplement 2—source data 4. [file elife-69802-fig5-figsupp2-data4.zip]

Archive with 1 entries (1 files):
- Figure 5-figure supplement 2-source data4.scn
